# Supplementary material for: Synthesis of Bis(cyclic carbonates) from Epoxy Resin under Microwave Irradiation: The Structural Analysis and Evaluation of Thermal Properties
Source: Molecules. 2024 Jan 3;29(1):250. doi: 10.3390/molecules29010250 (PMC10781095; doi:10.3390/molecules29010250)
Supplement: Supplementary file 1 [file molecules-29-00250-s001.zip]

Archive with 1 entries (1 files):
- molecules-2752520-supplementary.pdf
